# Supplementary material for: Constructions of alcohol consumption by non-problematised middle-aged drinkers: a qualitative systematic review
Source: BMC Public Health. 2018 Sep 18;18:1016. doi: 10.1186/s12889-018-5948-x (PMC6142397; doi:10.1186/s12889-018-5948-x)
Supplement: Supplementary file 3 — Metadata and paper summaries. (XLSX 16 kb) [file 12889_2018_5948_MOESM3_ESM.xlsx]

## Sheet: Sheet1
Bibliographic Details (Vanc.)	Stated research goal (direct quote)	Population (geography, gender, profession etc)	Lens	methodology	data collection method	data analysis method	Relationship between researcher and subjects/data	Summary
Brierley-Jones L, Ling J, McCabe KE, Wilson GB, Crosland A, Kaner EF, et al. Habitus of home and traditional drinking: A qualitative analysis of reported middle-class alcohol use. Sociol Health Illn. 2014.	The aim of this study was to explore the attitudes, meanings and reported behaviour in relation to alcohol consumption of professional, managerial and clerical employees who worked full time – at least 35 hours per week. (1057)	full-time white collar workers in England	Bordeau's habitus		focus groups	Unclear - possibly thematic analysis	Not discussed	Home drinking = respectable and unproblematic, weekday, wine valued for form, dominated by women, associated with domesticity Traditional (pub) drinking = fun and excess, weekend, beer/lager/spirits valued for function, dominated by men, associated with socialisation
Buvik K, Sagvaag H. Women, work and wine. NAT Nordisk alkohol & narkotikatidskrift. 2012;29(5):497-518.	In this study we highlight women’s reflections on their work-related use of alcohol as female leaders. We are interested in the relevance of their position as leaders, as women and as female leaders: What, according to the interviewees, regulates their work-related drinking?	Female managers in Norway	gender	Unknown	Interviews	Some sort of content or thematic analysis? Not explicit.	Short mention of developing rapport between interviewer and interviewees	Work-related alcohol consumption moderated by the need for control. Control over alcohol consumption confers control over identity Work-related alcohol consumption moderated by concern about stigma (gender - high visibility as both woman, manager, and woman manager) Work-related alcohol consumption moderated by caring responsibilities (family) Alcohol is considered to be "backstage" (appropriate …
Emslie C, Hunt K, Lyons A. Older and wiser? Men's and women's accounts of drinking in early mid-life. Sociol Health Illn. 2012;34(4):481-96.	...it is important to understand how men and women in early mid-life themselves perceive drinking and excessive alcohol consumption. This study seeks to fill this gap in the literature by using focus groups to explore the accounts of men and women living in the west of Scotland.	midlife men and women in the west of scotland	Social constructionist (impl.)	discourse analysis (impl.)	Focus groups	thematic analysis? Not explicit.	Not discussed	Alcohol consumption in midlife as relaxing, sociable, civilised, connoiseurship (contrasted to youthful binge drinking) Alcohol consumption reducing due to lifecourse transitions Alcohol consumption planned around responsibilities (work, children, driving) Alcohol consumption gendered; women more likely to discuss childcare responsibilities influencing alcohol consumption, discuss methods of refu…
Emslie C, Hunt K, Lyons A. The role of alcohol in forging and maintaining friendships amongst Scottish men in midlife. Health Psychology. 2013;32(1):33-41.	Our study uses a qualitative approach to explore how men in midlife represent their alcohol consumption and how cultural constructions of gender influence drinking in the west of Scotland, United Kingdom.	Men in midlife in the west of Scotland	deliberate gender framework, social constructionist	discourse analysis (impl.)	Focus groups	thematic analysis	Not discussed	Alcohol consumption as gender performance: Pints at the pub one of the few acceptable ways of making and maintaining male friendships; other methods of socialisation associated with femininity and thus "required elaboration, comment or humour" Alcohol consumption allows for emotional labour Friendship gives space for non-hegemonic behaviour.
Emslie C, Hunt K, Lyons A. Transformation and time-out: The role of alcohol in identity construction among Scottish women in early midlife. Int J Drug Policy. 2015;26(5):437-45.	Here, we focus solely on the female respondents to explore how alcohol is associated with 'doing’ femininity in early midlife.	Women in early midlife in the west of Scotland	deliberate gender framework, social constructionist	discourse analysis (impl.)	Focus groups	thematic analysis	Not discussed	Alcohol consumption as a vehicle for the "performances of gender" through choice of beverage and context of consumption Alcohol consumption as " 'time out' from responsibilities" (NB incomplete separation for women with children) Alcohol consumption as a " 'declaration of adulthood' with partners" Alcohol consumption as a "return to a 'carefree' youthful self"
Ho SL. ‘License to drink’: White-collar female workers and Japan’s urban night space. Ethnography. 2015;16(1):25-50.	This article traces these transformations [to Japan's urban nightspace] by following the after-work drinking activities of 56 white-collar female workers in several cities across Japan during 80 months of fieldwork4 since January 2002.	female white-collar workers in Japan	gender	Ethnography	observation, formal and informal discussion	unknown - assume linked to ethnography	Not discussed	Alcohol consumption a necessary part of workplace relations Alcohol consumption as gendered: time off from domestic responsibilities, claiming drinking spaces previously restricted to men, new form of serving nihonshu as a means of declaring egalitarian relations, still self-policed Alcohol consumption as identity forming Alcohol consumption as connoisseurship
Holloway SL, Jayne M, Valentine G. 'Sainsbury's is my local': English alcohol policy, domestic drinking practices and the meaning of home. Trans Inst Br Geogr. 2008;33(4):532-47.	Our aim is to challenge the contemporary geographical imaginaries of problem drinking as a city-centre issue by focusing on the home drinking practices of a diverse cross-section of the population from two locations in Britain. It is to details of these locations, and our research there, that the paper now turns.	Mixed age, gender, class - England	Geography of Home		Surveys and interviews	"conventional social science techniques"	Not discussed	Alcohol is necessary for hospitality Alcohol consumption as relaxing, WINE (and knowledge thereof) associated with cultural capital - connoisseurship Alcohol consumption limited by responsibilities Limits to alcohol consumption determined by bodily responses (e.g. intoxication, hangover) Alcohol consumption is embedded in everyday life
Holloway SL, Valentine G, Jayne M. Masculinities, femininities and the geographies of public and private drinking landscapes. Geoforum. 2009;40(5):821-31.	Our reading of the literature informs the aim of this paper which is to explore inter- and intra-gender differences in the use of public and private drinking landscapes.	Mixed gender and occupation - England (mixed age, information from 30+ only included)	Gender	?	Surveys and interviews	"conventional social science techniques"	Not discussed	Alcohol consumption as sociability - being barred from social drinking venues (e.g. pub) compromises social life Alcohol consumption gendered; men more likely to drink at the pub, women at home; women's drinking more proscribed (levels of drinking, places of drinking) Alcohol consumption affected by responsibilities
Killingsworth B. ‘Drinking stories’ from a playgroup Alcohol in the lives of middle-class mothers in Australia. Ethnography. 2006 Sep 1;7(3):357-84.	"an attempt to shift the boundaries of ethnographically focused accounts of drinking to, at least in some small way, more accurately account for the construction and deployment of female identities within contemporary (urban) contexts." p358	mothers in melbourne playgroups - all ages given are over 30.	Feminist	Ethnography	observation, formal and informal discussion	ethnographic (not made explicit)	touched on p376 - how respondents' viewed the (slightly) younger male, childless researcher as more likely to understand certain aspects than others of their stories	Alcohol consumption (and stories thereof) as a means of establishing identity apart from that of stay-at-home-mother - equal (to partners), independent. Consumption does not have to be performed to be meaningful middle-aged consumption as "respectable" Alcohol allows construction of identity that both encompasses and rejects highly gendered expecations of motherhood
Ling J, Smith KE, Wilson GB, Brierley-Jones L, Crosland A, Kaner EF, et al. The ‘other’ in patterns of drinking: A qualitative study of attitudes towards alcohol use among professional, managerial and clerical workers. BMC public health. 2012;12(1):1.	"This study explored white collar workers’ views of alcohol use. Going beyond a discussion of consumption, we sought to develop an understanding of how public health alcohol messages were viewed, as well as exploring contextually the role of alcohol within the personal and professional lives of white collar workers." (2/7)	white-collar workers in the UK, 21-55; age not identified as a relevant factor in results		Uncertain. Perhaps grounded theory?	Focus groups	constant comparison	not made explicit, although pp (2-3/7) discusses using researchers uninvolved in data collection as a check on analysis	the importance of control in alcohol consumption responsible drinking consumption = meeting responsibilities (work, family, driving) problematic drinking in the domain of youth (other)
Lyons AC, Emslie C, Hunt K. Staying ‘in the zone’but not passing the ‘point of no return’: Embodiment, gender and drinking in mid‐life. Sociology of health & illness. 2014;36(2):264-77.	Our research was designed to address the call for a ‘richer and fuller understanding of the relationship between embodiment, emotions and alcohol, drinking and drinking practices’ (Leyshon 2008: 285) and provide further knowledge of men’s and women’s drinking in midlife.	midlife men and women in the west of scotland	Social constructionist (impl.), gender	discourse analysis (impl.)	Focus groups	thematic analysis	Not discussed	Alcohol consumption as relaxing, Alcohol consumption deliniating between everyday life and rest time Alcohol consumption as respite from domestic responsibilities (for women) Alcohol consumption gendered - women's drinking associated with emotions and relationships, men with "external work lives" Alcohol consumption limits determined through monitoring embodied responses to alcohol - knowing when…
Nesvåg S, Duckert F. Work-related drinking and processes of social integration and marginalization in two Norwegian workplaces. Cult Organ. 2015.	This article explores how the drinking of alcohol has become an integrated part of the social life in two Norwegian workplaces, addressing both the perceived functional and problematic aspects of the drinking. The following research questions are addressed: (1) What kind of occasions for drinking existed in the two workplaces? (2) What roles did drinking play in the rituals of work-related social…	Employees of a norwegian oil company and norwegian library. Ages unknown, but given the presence of managers it is reasonable to assume that middle-aged participants are included. Age is not identified as an impacting factor.	Workplace culture	Grounded Theory	Observation, interviews, informal conv, participant observer fieldwork	constant comparison	relationahip between researcher and participants/orgs p6-7, reflexivity process outlined p8	Alcohol consumption as ritual for transitions (christmas parties, employees beginning and leaving) Alcohol consumption as ritual for belonging ("Integration rituals") Alcohol consumption as marginalisation (when challenging the dominant rules for drinking in some circumstances) Alcohol consumption expressing cultural ideals - continential european traditions (oil co), authenticity and creativity …
Thurnell-Read T. ‘Real Ale’Enthusiasts, Serious Leisure and the Costs of Getting ‘Too Serious’ About Beer. Leisure Sciences. 2016;38(1):68-84.	Following a conceptual outline of the serious leisure perspective and a review of the methodological context of the research, this article will demonstrate how the leisure practices of CAMRAmembers specifically, and Real Ale enthusiasts and beer connoisseurs more generally, do indeed amount to a form of serious leisure.	CAMRA members - various ages. Data from under 30s excluded, general conclusions not noted as being dependent on age.	"Theory of Serious Leisure" after Stebbins, 2007	Ethnography	Ethnographic methods (participant observation, informal and formal conv.)	Thematic analysis? Not explicit.	Author "embedded" activities described	CAMRA as connoissuership - effort expended to develop knowledge and taste CAMRA as a long-term pursuit Connoisseurship as a means to acquire social capital CAMRA as identity - members consider themselves "ale drinkers" with specific rituals of tasting and appreciation unlikely to be seen outside the group CAMRA members deliniate "real ale" alcohol consumption from other, social alcohol consumption
